# Supplementary material for: Lymphatic filariasis in Fiji: progress towards elimination, 1997–2007
Source: Trop Med Health. 2020 Oct 28;48:88. doi: 10.1186/s41182-020-00245-4 (PMC7592542; doi:10.1186/s41182-020-00245-4)
Supplement: Supplementary file 1 — Additional file 1. Fiji LF Table S1 subdivision [file 41182_2020_245_MOESM1_ESM.xlsx]

## Sheet: Sheet1
Division	Subdivision_Province	Town/ Village/ Island/ Location	1997_2001_pop	1997-2001_Sites	1997_2001_NtestICT	1997_2001_NposICT	1997-2001_PCposICT		2002_sites	2002_NtestICT	2002_NposICT	2002_PCposICT	2002_NtestMf	2002_NposMf	2002_PCposMf	2004 No villages	2004_NtestICT	2004_NposICT	2004_PCposICT	2004_NtestMf	2004_NposMf	2004_PCposMF	2005 No villages	2005_NtestICT	2005_NposICT	2005_PCposICT	2005_NtestMf	2005_NposMf	2005_PCposMF
				Italics means not sure
Northern	Bua	Bua	18628	1	512	73	14.2578
	Cakaudrove	Taveuni (Lavena 2005)	14400	1	491	136	27.6986																1	57	19	33.3333	57	2	3.50877
	Macuata	Macuata	93508	1	440	4	0.909091																1	57	19	33.3333	57	2	3.50877
	TOTAL				1443	213	14.7609
Central	Naitasiri								4	248	65	26.2097	248	23	9.27419								1	97	26	26.8041	97	3	3.09278
	Rewa								21	1559	186	11.9307	1559	123	7.88967	6	302	79	26.1589	288	20	6.94444	30	2619	166	6.3383	2619	62	2.36732
	Serua/Namosi	Beqa	1241	5	307	129	42.0195									4	233	63	27.0386	231	15	6.49351	5	410	61	14.878	410	12	2.92683
	Tailevu
	TOTAL				307	129	42.0195		25	1807	251	13.8904	1807	146	8.07969								25	3126	253	8.09341	3126	77	2.46321
Eastern	Kadavu	Kadavu	11441	7	602	73	12.1262																1	166	27	16.2651	166	6	3.61446
	Lau	Lakeba	9132	11	589	134	22.7504		14	824	189	22.9369	757	53	7.00132								2	150	71	47.3333	150	30	20
	Lau	Vanuabalevu	3615	1	711	146	20.5345		1	67	24	35.8209	67	3	4.47761								1	84	2	2.38095	84	0	0
	Lau	combined			1300		21.5385			891		23.9057	824		6.79612									234		31.1966	234		12.8205
	Lomaiviti	Ovalau/Moturiki	10591	1	551	64	11.6152
	Rotuma	Rotuma	2483	4	163	110	67.4847																4	176	63	35.7955	176	19	10.7955
	TOTAL				3916	527	13.4576		15	1782	213	11.9529	1648	56	3.39806								8	810	163	20.1235	810	55	6.79012
Western	Ba	Nadi	73929	11	505	6	1.18812		8	583	12	2.05832	583	1	0.171527	4	132	10	7.57576	112	0	0	1	64	0	0	64	0	0
	Ba	Yanuca	259	1	77	27	35.0649
	Ba	combined			582		5.6701
	Nadroga-Navosa	Vatulele	1017	1	525	1	0.190476
	Ra	Raki Raki	29819	1	510	90	17.6471
	TOTAL				2199	124	5.63893		8	583	12	2.05832	583	1	0.171527								1	64	0	0	64	0	0
	Total		270063		5983	993	16.597			3214	452	14.0635	3214	203	6.31612		667	152	22.7886	631	35	5.54675		3823	435	11.3785	3823	134	3.5051
	check sum			32	4530	785			48	4172	476	11.4094	4038	203	5.02724	10	535	142		519	35		69	7062	669		7062	209
