# Supplementary material for: Lymphatic filariasis in Fiji: progress towards elimination, 1997–2007
Source: Trop Med Health. 2020 Oct 28;48:88. doi: 10.1186/s41182-020-00245-4 (PMC7592542; doi:10.1186/s41182-020-00245-4)
Supplement: Supplementary file 2 — Additional file 2. Fiji LF Table S2 Village [file 41182_2020_245_MOESM2_ESM.xlsx]

## Sheet: ICT and Mf by Site
Division	Subdivision	Site	1997_2001_ICT%	1997_2001_ICT_N	2002ICT%_PreMDA	2002ICT_PreMDA_N	2004ICT%_after2MDA	2004ICT_after2MDA_N	2005ICT%_after3MDA	2005ICT_after3MDA_N
Central	Naitasiri	Nawaisomo			45	100			26.8	97
Central	Rewa	Burebasaga			0	89			3.28	122
Central	Rewa	Draubuta			0	82			0.96	104
Central	Rewa	Lomainasau			5	40			0	96
Central	Rewa	Mokani			1.59	126			1.61	62
Central	Rewa	Nakaile			3.17	63			0	104
Central	Rewa	Nakuruwai			0	16			6.06	33
Central	Rewa	Namuka-I bau			1.41	71			2.67	75
Central	Rewa	Narocake			6.56	61			1.92	104
Central	Rewa	Narocivo			38.16	76	28.57	21	36.36	44
Central	Rewa	Natogadravu			0	74			0	108
Central	Rewa	Navatuyaba (Toga)			4.26	47			2.27	88
Central	Rewa	Nukui			40	70	18	100	16	100
Central	Rewa	Ovea			0	139			6	50
Central	Rewa	Taci			23.26	43	47.3	74	25.89	112
Central	Rewa	Tavuya			48.84	43	47.3	74	25.89	112
Central	Rewa	Vanuadina			2.38	84			0	130
Central	Rewa	Viwa			44.62	65			13.64	88
Central	Rewa	Vuci			2.33	129			0	101
Central	Rewa	Vunuku			26.67	45	17.78	45	19.1	89
Central	Rewa	Vutia			31.71	123			20	75
Central	Serua	Beqa-Dakuni					30.61	49	14.91	114
Central	Serua	Beqa-Naceva					16.67	54	11.76	68
Central	Serua	Beqa-Nawaisomo					37.14	35	35.09	57
Central	Serua	Beqa-Rukua prim sch					27.37	95	10.13	79
Western	Ba	Nadi-Natawa			10.91	110	19.15	47	0	64
Western	Nadroga-Navosa	Vatulele
Western	Ra	Rakiraki
Eastern	Kadavu	Namalata	21.1	109					16.27	166
Eastern	Lau	Lakeba-Vaga settlement	62.5	8					33.33	9
Eastern	Lau	Lomaloma-Tuvuca			35.82	67			2.38	84
Division	Subdivision	Site	1997_2001_Mf%	1997_2001_Mf_N	2002Mf%_PreMDA	2002Mf_PreMDA_N	2004Mf%_after2MDA	2004Mf_after2MDA_N	2005Mf%_after3MDA	2005Mf_after3MDA_N
Central	Naitasiri	Nawaisomo			22	100			3.09	97
Central	Rewa	Burebasaga			0	89			1.64	122
Central	Rewa	Draubuta			0	82			0.96	104
Central	Rewa	Lomainasau			0	40			0	96
Central	Rewa	Mokani			0	126			1.61	62
Central	Rewa	Nakaile			1.59	63			0	104
Central	Rewa	Nakuruwai			6.25	16			3.03	33
Central	Rewa	Namuka-i-bau			2.82	71			0	75
Central	Rewa	Narocake			6.56	61			0	104
Central	Rewa	Narocivo			23.68	76	0	21	25	44
Central	Rewa	Natogadravu			0	74			0	108
Central	Rewa	Navatuyaba (Toga)			0	47			2.27	88
Central	Rewa	Nukui			24.29	70	5	97	10	100
Central	Rewa	Ovea			0.72	139			0	50
Central	Rewa	Taci			23.26	43			2	100
Central	Rewa	Tavuya			34.88	43			6.25	112
Central	Rewa	Vanuadina			0	84			0	130
Central	Rewa	Viwa			27.69	65			4.55	88
Central	Rewa	Vuci			2.33	129			0	101
Central	Rewa	Vunuku			6.67	45	6.67	42	5.62	89
Central	Rewa	Vutia			23.58	123			9.33	75
Central	Serua	Beqa-Dakuni					4.08	44	0.88	114
Central	Serua	Beqa-Naceva					3.7	50	4.41	68
Central	Serua	Beqa-Nawaisomo					11.43	45	12.28	57
Central	Serua	Beqa-Rukua prim sch					7.37	92	0	79
Northern	Bua
Northern	Cakaudrove
Northern	Macuata
Western	Ba	Nadi-Natawa			0.91	110	0	35	0	64
Western	Nadroga-Navosa	Vatulele
Western	Ra	Rakiraki
Eastern	Kadavu	Namalata
Eastern	Lau	Lakeba-Vaga settlement
Eastern	Lau	Lomaloma-Tuvuca			4.48	67			0	84
Eastern	Lomaiviti
Eastern	Rotuma
